# Supplementary material for: Nutritional and Technological Optimization of Wheat-Chickpea- Milk Powder Composite Flour and Its Impact on Rheological and Sensorial Properties of Leavened Flat Bread
Source: Foods. 2021 Aug 10;10(8):1843. doi: 10.3390/foods10081843 (PMC8391890; doi:10.3390/foods10081843)
Supplement: Supplementary file 1 [file foods-10-01843-s001.zip]

Archive with 1 entries (1 files):
- foods-1310434-supplementary.pdf
